# Supplementary material for: Methane Yield, Substrate Conversion, Microbial Community Structure and Metabolic Pathways During Anaerobic Digestion of Natural Cellulosic Biomass
Source: Bioengineering (Basel). 2026 May 25;13(6):613. doi: 10.3390/bioengineering13060613 (PMC13295860; doi:10.3390/bioengineering13060613)
Supplement: Supplementary file 1 [file bioengineering-13-00613-s001.zip]

Archive with 1 entries (1 files):
- bioengineering-4314133-supplementary.pdf
